# Supplementary material for: The US Department of Veterans Affairs Science and Health Initiative to Combat Infectious and Emerging Life-Threatening Diseases (VA SHIELD): A Biorepository Addressing National Health Threats
Source: Open Forum Infect Dis. 2022 Dec 14;9(12):ofac641. doi: 10.1093/ofid/ofac641 (PMC9801224; doi:10.1093/ofid/ofac641)
Supplement: ofac641_Supplementary_Data [file ofac641_supplementary_data.zip]

Archive with 4 entries (4 files):
- Supplemental Figure 1 - text.docx
- Supplemental Figure 1.jpg
- Supplemental Table 1.docx
- Supplemental Table 2.docx
